# Supplementary material for: Laparotomy versus Peritoneal Drainage as Primary Treatment for Surgical Necrotizing Enterocolitis or Spontaneous Intestinal Perforation in Preterm Neonates: A Systematic Review and Meta-Analysis
Source: Children (Basel). 2023 Jul 6;10(7):1170. doi: 10.3390/children10071170 (PMC10378122; doi:10.3390/children10071170)
Supplement: Supplementary file 1 [file children-10-01170-s001.zip]

Archive with 1 entries (1 files):
- children-2370772-supplementary.pdf
